# Supplementary material for: Systemic elucidation on the potential bioactive compounds and hypoglycemic mechanism of Polygonum multiflorum based on network pharmacology
Source: Chin Med. 2020 Nov 18;15:121. doi: 10.1186/s13020-020-00401-2 (PMC7672844; doi:10.1186/s13020-020-00401-2)
Supplement: Supplementary file 1 — Additional file 1. The compounds database of PM. [file 13020_2020_401_MOESM1_ESM.xlsx]

## Sheet: compounds
2,3,5,4’-tetrahydroxy-stibene-2-O-β-D-glycoside （TSG）
cis-2,3,5,4’-tetrahydroxy-stibene-2-O-β-D-glycoside
2， 3， 5， 4'-tetrahydroxy-stibene-2-O-rhamnoside
2，3， 5， 4'-tetrahydroxy-stibene-2-O-(2"-O-acetyl)-β-D-glycoside
2， 3， 5， 4'-tetrahydroxy-stibene-2-O-(2"-O-galloyl)-β-D-glycoside
2，3， 5， 4'-tetrahydroxy-stibene-2-O-(2"-O-ferulic acyl)-β-D-glycoside
2， 3， 5， 4'-tetrahydroxy-stibene-2-O-(2"-O-coumaroyl)-β-D-glycoside
2， 3， 5， 4'-tetrahydroxy-stibene-2-O-(2"-O-P-hydroxybenzoyl)-glycoside
2， 3， 5， 4'-tetrahydroxy-stibene-2-O-(2"-O-β-D-fructosyl)-β-D-glycoside
2，3， 5， 4'-tetrahydroxy-stibene-2-O-(3"-O-galloyl)-β-D-glycoside
2， 3， 5， 4'-tetrahydroxy-stibene-2， 4'-O-diglucoside
2，3，5，4'-tetrahydroxy-stibene-2，3-O-diglucoside
2， 3， 5， 4'-tetrahydroxy-stibene-2-O-glucosyl-(1→6)-β-D-glycoside
2,3,5,4'-tetrahydroxy-stibene-2-O-(6″-O-β-D-glucopyranosyl)-β-D-glucopyranoside
2， 3， 5， 4'-tetrahydroxy-stibene-2-O-(6"-O-acetyl)-β-D-glycoside
2， 3， 5， 4'-tetrahydroxy-stibene-2-O-(6"-O-galloyl)-β-D-glycoside
2， 3， 5， 4'-tetrahydroxy-stibene-2-O-xyloside
2， 3， 5， 4'-tetrahydroxy-stibene-2-O-glucosyl-(1→4)-β-D-glycoside
2,3,5,40-tetrahydroxystilbene-2-O-β-D-glucopyranosyl-5-O-α-D-glucopyranoside
resveratrol
resveratrol-4'-O-β-D-glycoside
resveratrol-3-O-β-D-(2"-O-galloyl)-glycoside
polydatin
3,5-dihydroxy-4′-methoxystilbene-3-O-β-D glucopyranoside;(rhaponticoside)
2,3,5,4'-Tetrahydroxystilbene 2-O-glucopyranoside
cis-2,3,5,40-tetrahydroxystilbene-2-O-(6″-O-α-D-glucopyranosyl)-β-D-glucopyranoside
2， 4， 6， 4'-tetrahydroxy-stibene-2-O-glycoside
rhaponiticin
polygonumosides A
polygonumosides B
polygonumosides C
polygonumosides D
polygonumosides E
polygonumnolide D
Polygonflavanol A
oxyresveratrol
polygonumnolides A1
polygonumnolides A2
polygonumnolides A3
polygonumnolides A4
polygonumnolides B1
polygonumnolides B2
polygonumnolides B3
polygonumnolides C1
polygonumnolides C2
polygonumnolides C3
polygonumnolides C4
polygonumnolide E
trans-emodin dianthrones
cis-emodin dianthrones
6-methyl-1,3,8-trihydroxyanthraquinone;(Emodin)
1,8-dihydroxy-3-(hydroxymethyl) anthraquinone;（Aloe-emodin）
1,8-dihydroxy-3-methyl-9,10-anthraquinone；（Chrysophanol）
Chrysophanol-8-O-β-D-glucopyranoside(CHG)
1,8-dihydroxy-3-methoxy-6-methylanthraquinone;(Physcion)
1,8-dihydroxyanthraquinone (danthron)
1,8-dihydroxy-3-carboxyl-9,10-anthraquinone；(Rhein)
1,6-dimethyl ether-emodin；
Emodin-8-methyl ether
Citreorosein (6-OH-emodin)；
Questinol; Citreorosein-8-methyl ether；
Aloe-Emodin-8-O-Beta-D-Glucopyranoside
3-ethoxy-1,8-dihydroxy-6-methylanthracene-9,10-dione
Aloe-emodin-8-O-(6'-O-galloyl)-glycoside
Fallacinol
2-acetylemodin
emodin-8-O-(6'-O-malonyl)-glycoside
chrysophanol-8-O-(6'-O-propionyl)-glycoside
Digitolutein;2-Hydroxy-1-Methoxy-3-Methylanthracene-9,10-Dione;
Emodin-6,8-dimethylether；
Emodin-8-Glucoside;Emodin-8-O-β-D-glucopyranoside(EMG)；
rhein-8-O-β-D-glucoside (RHG)
Physcion-8-O-β-D-glucopyranoside(PG)；
Emodin-3- methyl ether-8-O-β-D-glucopyranoside
Physcion-8-O-(-(6'-O-acetyl)-β-D-glucopyranoside；
Emodin-8-O-( -(6'-O-acetyl)- β-D-glucopyranoside；
6-methoxyl-2-acetyl-3-methyl-1,4-naphthoquinone-8-O-β-D-glucopyranoside
2-Methoxy-6-acethyl-7-methyliuglone
emodin-1-O-β-D-glucoside (EMG1)
emodin-8-(6′-O-malonyl)-glucoside；(emoghrelin)
physcion-8-(6′-O-malonyl)-glucoside
sennoside A
sennoside B
5,7-Dihydroxy-2-Methyl-4H-Chromen-4-One;(Noreugenin)
2, 5-dimethyl-7-hydroxychromonone
5- carboxymethyl -7- hydroxyl -2- methyl chromonone
2-(2-hydroxypropyl) -5-methylchromonone -7-o-glucoside
(s) - 2 - (2 '- hydroxypropyl) - 5 - a base - 7 - hydroxy ketone of the base color of the original - 7 - O - alpha - L - rock algae carbohydrate (1, 2) - beta - D - glycosidase
(+)-Catechin(C)
Epicatechin(EC)
(-)-Gallocatechin;
Epigallocatechin(EGC)
;(+)-Catechin gallate
(-)-Epicatechin gallate
(-)-Gallocatechin Gallate;(GCG)
Epigallocatechin gallate;(EGCG)
procyanidine
procyanidine B1
procyanidine B2
Tricin
Tricin-7-O-Glucoside
Apigenin；
Vitexin；
Kaempferol；
2-(3,4-dihydroxyphenyl)-3,5,7-trihydroxy-4H-chromen-4-one；Quercetin
Quercetin-3-O-arabinoside；
quercetin-3-O-galactoside；Hyperoside
quercetin-3-rutinoside ；Rutin
1, 3-dihydroxy-6, 7-dimethylquanthone - 1-o - -D-glucoside
Luteolin
Isoorientin
kaempferol 3-O-glucoside；astragalin
adenine
guanine
uracil
uridine
cytidine
2′-deoxycytidine
thymidine
inosine
guanosine
adenosine
Lecithin；Soybean phospholipid
phosphatidyl ethanolamine(PE)
lysophosphatidylcholine(LPC)
phosphatidyl glycerol(PG)
phosphatidyl inositol(PI)
1-O-stearoyl-2-O-Δ40,70-dodecenoyl-3-O-phosphatidicacid-O-β-D-glucoside;
1-O-stearoyl-2-O-Δ40,70-dodecenoyl-3-O-phosphatidic acid-O-(6″-O-α-D-glucoside)-β-D-glucoside;
7-hydroxy-4-methylcoumarin-5-O-β-D-glucopyranoside
7-hydroxy-3,4-dimethylcoumarin-5-O-β-D-glucopyranoside
Phosphatidyl ethanolamine
Copaene
Eicosane
Hexanoic acid
Hexadecanoic acid methyl ester
Hexadecanoic acid ethyl ester
Octadecanoic acid methyl ester
Octadecanoic acid ethyl ester
Ethyl oleate
Docosanoic acid methyl lester
Tetradecanoic acid ethyl ester
Squalene
1, 2- dihydroxynonadecone- 3
Multiflorumisides A
Multiflorumisides B
Multiflorumisides C
Multiflorumisides D
Multiflorumisides E
Multiflorumisides F
Multiflorumisides G
3-O-galloyl-(-)-catechin
3-O-galloyl-(-)-epicatechin
3-O-galloyl-procyanidin B2
3,30-di-O-galloyl-procyanidin B2;
Methyl gallate
N-trans-Feruloyl tyramine
N-trans-feruloyl-3-methyldopamine
n-butyl-β-D-fructopyranoside
1,3-dihydroxy-6,7-dimethylxanthone -1-O-β-D-glueopyranoside
Daucosterol
4-hydroxy benzaldehyde
5-carboxymethyl-7-hydroxy-2-methylchromone
1, 2-propanediol-1-(4-hydroxy-phenyl)；
(+)-lyoniresinol-3α-O-β-D-glucopyranoside
2,3,4,6-tetrahy-droxyacetophenone-3-O-β-D-glucoside
Torachrysone-8-O-β-D-glucopyranoside；
Torachrysone-8-O-(60-O-acetyl)-β-D-glucopyranoside；Rumexneposide A
Torachrysone-8-O-(60-O- galloyl)-β-D-glucoside；
β-amyrin；
β-sitosterol；
β-Sitosterol-3-O-β-D-glucoside
2,5-dimethyl-7-hydroxychromone
(S)-2-(20-hydroxypropyl)-5-methyl-7-hydroxyl chromone-7-O-α-L-fucosel(1-2)-β-D-glycoside
2, 6-dihydroxybenzoic acid
3,4-dihydroxybenzoic acid
Gallic acid
Hypaphorine；
hydroxymaltol
2,3-dihydro-3,5-dihydroxy-6-methyl-4(H)-pyran-4-one (DDMP)
5-hydroxymethylfurfural (5-HMF)
Indole-3-(L-α-amino-α-hydroxypropionicacid) methyl ester；
4- methyl -3- phenyl ether -1-O- glucoside
thunberginol C 6-O-β-D-glucopyranoside；
N-Butyl-Beta-D-Fructopyranoside
n-trans-feruloyl 3-O-methyldopamine
Schizandrin
