# Supplementary material for: Systemic elucidation on the potential bioactive compounds and hypoglycemic mechanism of Polygonum multiflorum based on network pharmacology
Source: Chin Med. 2020 Nov 18;15:121. doi: 10.1186/s13020-020-00401-2 (PMC7672844; doi:10.1186/s13020-020-00401-2)
Supplement: Supplementary file 2 — Additional file 2. The hypoglycemic targets related to PM. [file 13020_2020_401_MOESM2_ESM.xls]

## Sheet: 63 TARGETS
EGFR
F2
ADA
CA1
CA2
ESR1
PLA2G1B
AMY1A
APP
MPO
CYP1A2
INSR
LCK
CA3
IGF1R
MMP2
MMP3
CYP3A4
PARP1
MAPT
HSPA5
PIM1
ESRRA
CYP2C9
CFTR
AKR1A1
MMP9
AKR1B1
ALOX15
ALOX12
MAOA
CA4
PTGS1
SLC6A2
CDK2
CXCR1
DPP4
PIK3R1
CD38
ADORA2A
AVPR2
ADORA1
AKT1
CYP2C19
ABCC1
PTGS2
KDR
FLT3
STAT1
PIK3CA
PIK3CB
SYK
PIK3CG
GSK3B
MMP14
DAPK1
BACE1
GLO1
CRYZ
MAPK14
FTO
NOX4
ABCG2
