# Supplementary material for: Systemic elucidation on the potential bioactive compounds and hypoglycemic mechanism of Polygonum multiflorum based on network pharmacology
Source: Chin Med. 2020 Nov 18;15:121. doi: 10.1186/s13020-020-00401-2 (PMC7672844; doi:10.1186/s13020-020-00401-2)
Supplement: Supplementary file 3 — Additional file 3. The specific values of docking energy between ligands and receptors. [file 13020_2020_401_MOESM3_ESM.xls]

## Sheet: DOCK ENERGY
VALUE/Kal/mol	Resveratrol	Apigenin	Kaempferol	Quercetin	Luteolin	average
AKT1	-91.84	-97.45	-94.04	-105.33	-113.07	-100.346
EGFR	-86.32	-95.23	-87.79	-93.71	-102.43	-93.096
PTGS2	-100.36	-109.06	-113.29	-119.9	-101.85	-108.892
MAPK14	-88.48	-95.1	-101.09	-106.18	-101.88	-98.546
ESR1	-88.45	-89.26	-81.13	-92.74	-91.79	-88.674
KDR	-87.59	-95.04	-81.32	-105.93	-90.29	-92.034
MMP9	-114.76	-134.03	-114.92	-143.71	-135.21	-128.526
MMP2	-93.26	-97.87	-88.35	-107.72	-104.31	-98.302
MMP3	-101.58	-115.17	-114.09	-106.64	-120.22	-111.54
APP	-73.75	-90.07	-89.2	-90.84	-90.41	-86.854
average	-92.639	-101.828	-96.522	-107.27	-105.146
