# Supplementary material for: Systemic elucidation on the potential bioactive compounds and hypoglycemic mechanism of Polygonum multiflorum based on network pharmacology
Source: Chin Med. 2020 Nov 18;15:121. doi: 10.1186/s13020-020-00401-2 (PMC7672844; doi:10.1186/s13020-020-00401-2)
Supplement: Supplementary file 4 — Additional file 4. The detailed information about 38 related pathways. [file 13020_2020_401_MOESM4_ESM.xls]

## Sheet: Sheet1
Term	Count	%	PValue	Genes
hsa04923:Regulation of lipolysis in adipocytes	9	14.2857	1.4e-08	PIK3CG, AKT1, PTGS2, PIK3CB, PTGS1, PIK3CA, ADORA1, INSR, PIK3R1
hsa04917:Prolactin signaling pathway	9	14.2857	9.5e-08	PIK3CG, AKT1, PIK3CB, MAPK14, GSK3B, ESR1, PIK3CA, STAT1, PIK3R1
hsa04668:TNF signaling pathway	10	15.873	1.83e-07	PIK3CG, AKT1, PTGS2, PIK3CB, MAPK14, MMP9, PIK3CA, MMP14, MMP3, PIK3R1
hsa04370:VEGF signaling pathway	8	12.6984	5.66e-07	PIK3CG, AKT1, PTGS2, PIK3CB, MAPK14, PIK3CA, PIK3R1, KDR
hsa04068:FoxO signaling pathway	10	15.873	1.26e-06	PIK3CG, AKT1, EGFR, IGF1R, PIK3CB, MAPK14, PIK3CA, INSR, PIK3R1, CDK2
hsa04915:Estrogen signaling pathway	9	14.2857	1.28e-06	PIK3CG, AKT1, EGFR, PIK3CB, MMP9, ESR1, PIK3CA, MMP2, PIK3R1
hsa00591:Linoleic acid metabolism	6	9.52381	3.33e-06	CYP3A4, ALOX15, CYP2C19, CYP2C9, PLA2G1B, CYP1A2
hsa04015:Rap1 signaling pathway	11	17.4603	6.99e-06	PIK3CG, AKT1, EGFR, IGF1R, ADORA2A, PIK3CB, MAPK14, PIK3CA, INSR, PIK3R1, KDR
hsa00590:Arachidonic acid metabolism	7	11.1111	9.66e-06	ALOX15, CYP2C19, PTGS2, CYP2C9, PTGS1, PLA2G1B, ALOX12
hsa04380:Osteoclast differentiation	9	14.2857	1.05e-05	PIK3CG, AKT1, PIK3CB, MAPK14, LCK, PIK3CA, STAT1, PIK3R1, SYK
hsa04066:HIF-1 signaling pathway	8	12.6984	1.24e-05	PIK3CG, AKT1, EGFR, IGF1R, PIK3CB, PIK3CA, INSR, PIK3R1
hsa04660:T cell receptor signaling pathway	8	12.6984	1.62e-05	PIK3CG, AKT1, PIK3CB, MAPK14, GSK3B, LCK, PIK3CA, PIK3R1
hsa04664:Fc epsilon RI signaling pathway	7	11.1111	1.82e-05	PIK3CG, AKT1, PIK3CB, MAPK14, PIK3CA, PIK3R1, SYK
hsa04662:B cell receptor signaling pathway	7	11.1111	1.98e-05	PIK3CG, AKT1, PIK3CB, GSK3B, PIK3CA, PIK3R1, SYK
hsa04973:Carbohydrate digestion and absorption	6	9.52381	2.2e-05	PIK3CG, AKT1, PIK3CB, PIK3CA, PIK3R1, AMY1A
hsa04071:Sphingolipid signaling pathway	8	12.6984	5.3e-05	PIK3CG, AKT1, PIK3CB, MAPK14, PIK3CA, ABCC1, ADORA1, PIK3R1
hsa04152:AMPK signaling pathway	8	12.6984	6.2e-05	PIK3CG, AKT1, IGF1R, PIK3CB, PIK3CA, CFTR, INSR, PIK3R1
hsa04012:ErbB signaling pathway	7	11.1111	7.44e-05	PIK3CG, AKT1, EGFR, PIK3CB, GSK3B, PIK3CA, PIK3R1
hsa04014:Ras signaling pathway	10	15.873	8.65e-05	PIK3CG, AKT1, EGFR, IGF1R, PIK3CB, PLA2G1B, PIK3CA, INSR, PIK3R1, KDR
hsa04151:PI3K-Akt signaling pathway	12	19.0476	9.92e-05	PIK3CG, AKT1, EGFR, IGF1R, PIK3CB, GSK3B, PIK3CA, INSR, PIK3R1, CDK2, KDR, SYK
hsa04620:Toll-like receptor signaling pathway	7	11.1111	0.000223	PIK3CG, AKT1, PIK3CB, MAPK14, PIK3CA, STAT1, PIK3R1
hsa04931:Insulin resistance	7	11.1111	0.000247	PIK3CG, AKT1, PIK3CB, GSK3B, PIK3CA, INSR, PIK3R1
hsa04960:Aldosterone-regulated sodium reabsorption	5	7.93651	0.000281	PIK3CG, PIK3CB, PIK3CA, INSR, PIK3R1
hsa00910:Nitrogen metabolism	4	6.34921	0.000338	CA4, CA3, CA2, CA1
hsa04722:Neurotrophin signaling pathway	7	11.1111	0.000436	PIK3CG, AKT1, PIK3CB, MAPK14, GSK3B, PIK3CA, PIK3R1
hsa04666:Fc gamma R-mediated phagocytosis	6	9.52381	0.000613	PIK3CG, AKT1, PIK3CB, PIK3CA, PIK3R1, SYK
hsa04930:Type II diabetes mellitus	5	7.93651	0.000629	PIK3CG, PIK3CB, PIK3CA, INSR, PIK3R1
hsa04062:Chemokine signaling pathway	8	12.6984	0.000795	PIK3CG, AKT1, PIK3CB, GSK3B, CXCR1, PIK3CA, STAT1, PIK3R1
hsa04910:Insulin signaling pathway	7	11.1111	0.000915	PIK3CG, AKT1, PIK3CB, GSK3B, PIK3CA, INSR, PIK3R1
hsa04024:cAMP signaling pathway	8	12.6984	0.00114899	PIK3CG, AKT1, ADORA2A, PIK3CB, PIK3CA, CFTR, ADORA1, PIK3R1
hsa04630:Jak-STAT signaling pathway	7	11.1111	0.00118449	PIK3CG, AKT1, PIK3CB, PIM1, PIK3CA, STAT1, PIK3R1
hsa04750:Inflammatory mediator regulation of TRP channels	6	9.52381	0.00123426	PIK3CG, PIK3CB, MAPK14, PIK3CA, PIK3R1, ALOX12
hsa04150:mTOR signaling pathway	5	7.93651	0.0012889	PIK3CG, AKT1, PIK3CB, PIK3CA, PIK3R1
hsa04932:Non-alcoholic fatty liver disease (NAFLD)	7	11.1111	0.0014603	PIK3CG, AKT1, PIK3CB, GSK3B, PIK3CA, INSR, PIK3R1
hsa04210:Apoptosis	5	7.93651	0.00165361	PIK3CG, AKT1, PIK3CB, PIK3CA, PIK3R1
hsa00982:Drug metabolism - cytochrome P450	5	7.93651	0.00232691	CYP3A4, CYP2C19, CYP2C9, MAOA, CYP1A2
hsa04650:Natural killer cell mediated cytotoxicity	6	9.52381	0.00324071	PIK3CG, PIK3CB, LCK, PIK3CA, PIK3R1, SYK
